# Supplementary material for: Sexual Dimorphism in the Fibular Extremities of Italians and South Africans of Identified Modern Human Skeletal Collections: A Geometric Morphometric Approach
Source: Biology (Basel). 2022 Jul 19;11(7):1079. doi: 10.3390/biology11071079 (PMC9312998; doi:10.3390/biology11071079)
Supplement: Supplementary file 1 [file biology-11-01079-s001.zip]

Archive with 3 entries (3 files):
- S1_Appendix.CSV
- S2_Appendix.CSV
- Supplemetary Information.pdf
